# Supplementary material for: CD14+-Monocytes Exposed to Apolipoprotein CIII Express Tissue Factor
Source: Int J Mol Sci. 2023 Jan 22;24(3):2223. doi: 10.3390/ijms24032223 (PMC9916694; doi:10.3390/ijms24032223)
Supplement: Supplementary file 1 [file ijms-24-02223-s001.zip]

Archive with 1 entries (1 files):
- ijms-1974361-SI.pdf
